# Supplementary material for: A Comparison of Structural and Evolutionary Attributes of Escherichia coli and Thermus thermophilus Small Ribosomal Subunits: Signatures of Thermal Adaptation
Source: PLoS One. 2013 Aug 5;8(8):e69898. doi: 10.1371/journal.pone.0069898 (PMC3734280; doi:10.1371/journal.pone.0069898)
Supplement: File S3 — The Cavity Clustering Dendogram in NEX format. (NEX) [file pone.0069898.s015.nex]

(T1-13.71:199,(((((((((((E1-12.15:2.221,T1-14.57:2.221):0.7651,E3-31.94:2.986):3.582,((E1-13.47:2.087,T2-21.34:2.087):2.623,(E1-18.66:2.201,(E3-34.12:1.723,T2-23.06:1.723):0.4778):2.509):1.859):2.348,T2-21.75:8.917):12.96,((E1-13.51:2.672,T4-44.75:2.672):8.995,((E1-14.54:5.615,T4-40.81:5.615):2.594,(T2-20.86:7.233,T6-74.54:7.233):0.9768):3.457):10.21):12.86,((((E1-13.75:4.055,T6-78.16:4.055):2.021,E2-25.29:6.076):6.601,T2-26.7:12.68):9.25,E4-45.05:21.93):12.82):12.59,((((((E1-12.47:1.535,E1-13.28:1.535):0.742,E2-25.1:2.277):1.757,T1-11.97:4.034):19.33,((E1-13.4:9.25,((E1-14.81:1.151,T1-12.18:1.151):6.4,E1-11.52:7.552):1.698):2.749,((E6-83.67:0.6196,T6-84.75:0.6196):5.163,T3-39.44:5.783):6.216):11.37):4.446,((E1-12.53:9.803,E1-17.78:9.803):3.731,((E1-13.67:5.535,(E1-13.95:1.479,T2-22.09:1.479):4.056):5.192,((E5-63.69:1.67,T4-48.04:1.67):2.9,T1-12.99:4.57):6.157):2.807):14.28):10.99,E3-31.47:38.8):8.535):8.281,((E1-12.35:23.06,(E1-13.78:6.089,T1-16.65:6.089):16.97):2.762,((T1-12.08:2.737,T1-12.34:2.737):15.9,(((T1-18.89:5.352,T3-38.53:5.352):3.304,T4-48.22:8.657):3.461,(T1-19.16:9.687,(E1-11.59:1.244,E1-11.92:1.244):8.443):2.431):6.517):7.192):29.79):10.8,(((((((E1-12.5:2.654,E3-31.47:2.654):4.193,E1-15.51:6.847):7.598,((E1-19.88:4.804,T3-33.97:4.804):5.859,E7-176.86:10.66):3.782):8.209,((E1-17.42:5.172,E8-397.12:5.172):4.333,(E3-39.79:3.471,T2-29.13:3.471):6.034):13.15):2.726,((E1-14.31:10.34,E2-20.58:10.34):4.288,((E3-37.53:2.9,T1-15.23:2.9):4.886,E3-39.71:7.786):6.839):10.75):11.15,((E2-24.13:2.363,T3-32.71:2.363):14.54,(T1-12.92:7.848,T5-55.88:7.848):9.053):19.63):7.954,((E1-12.8:10.47,E1-15.77:10.47):10.61,((E4-49.21:7.598,E5-50.92:7.598):5.095,T3-33.37:12.69):8.386):23.41):21.93):16.17,((((E2-24.6:19.59,E1-11.6:19.59):4.919,(E6-77.11:7.187,T7-166.27:7.187):17.32):21.95,((E5-52.45:0.654,T5-57.69:0.654):30.07,E6-71.92:30.73):15.73):9.558,((((((E1-11.96:3.475,E1-14.06:3.475):6.501,(E1-14.07:3.251,E1-16.01:3.251):6.725):4.383,((E2-23.92:4.024,(E6-82.17:1.167,T6-91.68:1.167):2.857):6.644,T1-16.52:10.67):3.69):18.48,((((((E1-12.26:1.7,T3-33.5:1.7):9.135,T4-47.01:10.83):2.093,((E4-45.29:0.7544,T4-40.94:0.7544):6.479,T1-12.02:7.234):5.694):3.362,E1-18.11:16.29):1.846,T1-11.97:18.14):6.329,((E1-15.56:1.441,T1-16.99:1.441):7.109,(E7-101.71:1.572,T6-95.17:1.572):6.978):15.92):8.375):1.558,((E1-12.38:6.554,((E1-15.08:2.825,T6-74.32:2.825):1.909,T1-14.37:4.734):1.819):13.3,T1-13.14:19.85):14.54):9.001,(E3-32.55:29.21,((E1-11.75:0.7975,T1-11.82:0.7975):0.8564,(E1-13.21:1.439,T1-17.38:1.439):0.2148):27.55):14.19):12.61):26.58):22.15,(((((((((E1-12.1:2.881,E4-45.48:2.881):7.808,E3-32.71:10.69):14.89,((((E1-16.32:1.856,T2-21.99:1.856):3.845,T1-13.33:5.7):8.826,(((T1-12.37:1.669,T1-12.82:1.669):0.8072,T2-25.21:2.476):3.923,T3-32.34:6.399):8.127):5.032,(((E2-24.92:3.985,T5-55.04:3.985):4.825,T1-12.39:8.81):2.187,(E8-228.56:7.596,(T1-13.7:2.517,T4-43.48:2.517):5.079):3.401):8.562):6.016):3.199,(((E1-13.44:1.711,T1-15.71:1.711):12.58,E5-59.08:14.29):4.73,(E1-14.11:9.044,E2-20.16:9.044):9.978):9.751):3.996,EL-1631.79:32.77):3.55,((E1-13.89:6.556,E3-34.75:6.556):5.377,(E8-379.99:5.283,T5-67.9:5.283):6.65):24.39):2.396,E8-319.68:38.71):9.082,((((E1-12.14:2.504,E1-15.67:2.504):4.839,((E1-13.71:3.289,T4-44.03:3.289):1.585,E7-128.04:4.874):2.468):19.55,(T1-15.42:22.51,(((T1-15.59:9.756,T1-15.98:9.756):2.905,T2-29.82:12.66):4.015,T7-194.4:16.68):5.837):4.381):6.41,((E1-11.76:8.351,E1-14.1:8.351):4.732,T1-17.83:13.08):20.22):14.49):17.54,((((((E1-12.07:1.409,E1-15.08:1.409):4.808,(((E3-38.11:0.8245,T4-45.73:0.8245):1.796,T1-14.44:2.621):2.028,(E7-109.49:0.6457,T5-69.49:0.6457):4.003):1.568):4.433,T1-14.04:10.65):3.509,((E1-11.6:4.481,T1-11.8:4.481):3.451,T1-13.19:7.931):6.228):15.07,(E1-17.87:23.07,(E5-61.1:1.467,T4-46.74:1.467):21.6):6.164):19.72,((((((((E1-12.26:1.465,E1-13.1:1.465):3.428,T1-13.16:4.893):4.417,(E6-91.92:5.063,T1-15.38:5.063):4.247):0.9561,((E1-13.89:2.057,T1-11.67:2.057):1.601,E5-55.8:3.657):6.609):5.238,(E4-44.17:4.94,T1-16.49:4.94):10.56):9.17,(E1-14.91:11.71,(E3-31.57:2.834,T2-26.43:2.834):8.874):12.97):9.224,((E1-18.04:11.81,((E3-38.48:2.948,T1-19.03:2.948):4.407,E8-305.31:7.355):4.451):8.9,T2-21.08:20.71):13.19):6.189,(((((E1-11.94:1.847,E1-14.2:1.847):4.334,(E1-12.65:1.838,E1-13.5:1.838):4.343):2.245,(E1-14.94:4.404,(E8-306.81:2.056,T8-289.49:2.056):2.349):4.022):12.75,((E2-28.72:10.03,T1-12.91:10.03):9.875,((T1-11.68:1.145,T1-12.07:1.145):1.06,T1-15.98:2.205):17.7):1.263):12.02,((E1-12.13:12.29,(E2-20.51:2.856,T2-28.53:2.856):9.437):11.13,(E1-12.73:19.74,(E1-17:4.392,(T1-12.21:2.767,T4-44.94:2.767):1.624):15.34):3.691):9.761):6.898):8.869):16.38):39.41):94.21):0;
